# Supplementary material for: The simplified tailor-made workflows for a 3D slicer-based craniofacial implant design
Source: Sci Rep. 2023 Feb 17;13:2850. doi: 10.1038/s41598-023-30117-w (PMC9938178; doi:10.1038/s41598-023-30117-w)
Supplement: Supplementary file 2 — Supplementary Information 2. [file 41598_2023_30117_MOESM2_ESM.zip]

Archive with 5 entries (4 files):
- CaseA_center/
- CaseA_center/CaseA_Implant_Baffle.stl
- CaseA_center/CaseA_Implant_BMG.stl
- CaseA_center/CaseA_Implant_Mirror.stl
- CaseA_center/CaseA_Implant_Reference.stl
