# Supplementary material for: The simplified tailor-made workflows for a 3D slicer-based craniofacial implant design
Source: Sci Rep. 2023 Feb 17;13:2850. doi: 10.1038/s41598-023-30117-w (PMC9938178; doi:10.1038/s41598-023-30117-w)
Supplement: Supplementary file 3 — Supplementary Information 3. [file 41598_2023_30117_MOESM3_ESM.zip]

Archive with 5 entries (4 files):
- CaseB_center/
- CaseB_center/2023-01-17-Scene.mrml
- CaseB_center/2023-01-17-Scene.png
- CaseB_center/CaseB_Implant_Baffle.stl
- CaseB_center/CaseB_Implant_Reference.stl
