# Supplementary material for: The simplified tailor-made workflows for a 3D slicer-based craniofacial implant design
Source: Sci Rep. 2023 Feb 17;13:2850. doi: 10.1038/s41598-023-30117-w (PMC9938178; doi:10.1038/s41598-023-30117-w)
Supplement: Supplementary file 3 — Supplementary Information 3. [file 41598_2023_30117_MOESM3_ESM.zip › CaseB_center/2023-01-17-Scene.mrml]

<?xml version="1.0" encoding="UTF-8"?>
<MRML  version="Slicer4.4.0" userTags="">
<Crosshair
  id="vtkMRMLCrosshairNodedefault" name="Crosshair" hideFromEditors="true" selectable="true" selected="false" singletonTag="default" crosshairMode="NoCrosshair" crosshairBehavior="OffsetJumpSlice" crosshairThickness="Fine" crosshairRAS="0 0 0"></Crosshair>
 <Selection
  id="vtkMRMLSelectionNodeSingleton" name="Selection" hideFromEditors="true" selectable="true" selected="false" singletonTag="Singleton" references="unit/area:vtkMRMLUnitNodeApplicationArea;unit/frequency:vtkMRMLUnitNodeApplicationFrequency;unit/intensity:vtkMRMLUnitNodeApplicationIntensity;unit/length:vtkMRMLUnitNodeApplicationLength;unit/time:vtkMRMLUnitNodeApplicationTime;unit/velocity:vtkMRMLUnitNodeApplicationVelocity;unit/volume:vtkMRMLUnitNodeApplicationVolume;" ></Selection>
 <Interaction
  id="vtkMRMLInteractionNodeSingleton" name="Interaction" hideFromEditors="true" selectable="true" selected="false" singletonTag="Singleton" currentInteractionMode="ViewTransform" placeModePersistence="false" lastInteractionMode="ViewTransform" ></Interaction>
 <View
  id="vtkMRMLViewNode1" name="View1" hideFromEditors="false" selectable="true" selected="false" singletonTag="1" attributes="MappedInLayout:1" layoutLabel="1" layoutName="1" active="false" visibility="true" backgroundColor="0.756863 0.764706 0.909804" backgroundColor2="0.454902 0.470588 0.745098" layoutColor="0.454902 0.513725 0.913725" orientationMarkerType="none" orientationMarkerSize="medium" rulerType="none" rulerColor="white" AxisLabels="L;R;P;A;I;S" fieldOfView="200" letterSize="0.05" boxVisible="true" fiducialsVisible="true" fiducialLabelsVisible="true" axisLabelsVisible="true" axisLabelsCameraDependent="true" animationMode="Off" viewAxisMode="LookFrom" spinDegrees="2" spinMs="5" spinDirection="YawLeft" rotateDegrees="5" rockLength="200" rockCount="0" stereoType="NoStereo" renderMode="Perspective" useDepthPeeling="1" gpuMemorySize="0" autoReleaseGraphicsResources="false" expectedFPS="8" volumeRenderingQuality="Normal" raycastTechnique="Composite" volumeRenderingSurfaceSmoothing="0" volumeRenderingOversamplingFactor="2" linkedControl="0" ></View>
 <Slice
  id="vtkMRMLSliceNodeRed" name="Red" hideFromEditors="false" selectable="true" selected="false" singletonTag="Red" attributes="MappedInLayout:1" layoutLabel="R" layoutName="Red" active="false" visibility="true" backgroundColor="0 0 0" backgroundColor2="0 0 0" layoutColor="0.952941 0.290196 0.2" orientationMarkerType="none" orientationMarkerSize="medium" rulerType="none" rulerColor="white" AxisLabels="L;R;P;A;I;S" fieldOfView="295.88 250 1" dimensions="316 267 1" xyzOrigin="0 0 0" sliceResolutionMode="1" uvwExtents="295.88 250 1" uvwDimensions="256 256 1" uvwOrigin="0 0 0" activeSlice="0" layoutGridRows="1" layoutGridColumns="1" sliceToRAS="-1 0 0 0 0 1 0 0 0 0 1 0 0 0 0 1" orientationMatrixAxial="-1 0 0 0 1 0 0 0 1" orientationMatrixSagittal="0 0 1 -1 0 0 0 1 0" orientationMatrixCoronal="-1 0 0 0 0 1 0 1 0" orientation="Axial" defaultOrientation="Axial" orientationReference="Axial" jumpMode="1" sliceVisibility="false" widgetVisibility="false" widgetOutlineVisibility="true" useLabelOutline="false" sliceSpacingMode="0" prescribedSliceSpacing="1 1 1" ></Slice>
 <Slice
  id="vtkMRMLSliceNodeGreen" name="Green" hideFromEditors="false" selectable="true" selected="false" singletonTag="Green" attributes="MappedInLayout:1" layoutLabel="G" layoutName="Green" active="false" visibility="true" backgroundColor="0 0 0" backgroundColor2="0 0 0" layoutColor="0.431373 0.690196 0.294118" orientationMarkerType="none" orientationMarkerSize="medium" rulerType="none" rulerColor="white" AxisLabels="L;R;P;A;I;S" fieldOfView="296.992 250 1" dimensions="316 266 1" xyzOrigin="0 0 0" sliceResolutionMode="1" uvwExtents="296.992 250 1" uvwDimensions="256 256 1" uvwOrigin="0 0 0" activeSlice="0" layoutGridRows="1" layoutGridColumns="1" sliceToRAS="-1 0 0 0 0 0 1 0 0 1 0 0 0 0 0 1" orientationMatrixAxial="-1 0 0 0 1 0 0 0 1" orientationMatrixSagittal="0 0 1 -1 0 0 0 1 0" orientationMatrixCoronal="-1 0 0 0 0 1 0 1 0" orientation="Coronal" defaultOrientation="Coronal" orientationReference="Coronal" jumpMode="1" sliceVisibility="false" widgetVisibility="false" widgetOutlineVisibility="true" useLabelOutline="false" sliceSpacingMode="0" prescribedSliceSpacing="1 1 1" ></Slice>
 <Slice
  id="vtkMRMLSliceNodeYellow" name="Yellow" hideFromEditors="false" selectable="true" selected="false" singletonTag="Yellow" attributes="MappedInLayout:1" layoutLabel="Y" layoutName="Yellow" active="false" visibility="true" backgroundColor="0 0 0" backgroundColor2="0 0 0" layoutColor="0.929412 0.835294 0.298039" orientationMarkerType="none" orientationMarkerSize="medium" rulerType="none" rulerColor="white" AxisLabels="L;R;P;A;I;S" fieldOfView="296.992 250 1" dimensions="316 266 1" xyzOrigin="0 0 0" sliceResolutionMode="1" uvwExtents="296.992 250 1" uvwDimensions="256 256 1" uvwOrigin="0 0 0" activeSlice="0" layoutGridRows="1" layoutGridColumns="1" sliceToRAS="0 0 1 0 -1 0 0 0 0 1 0 0 0 0 0 1" orientationMatrixAxial="-1 0 0 0 1 0 0 0 1" orientationMatrixSagittal="0 0 1 -1 0 0 0 1 0" orientationMatrixCoronal="-1 0 0 0 0 1 0 1 0" orientation="Sagittal" defaultOrientation="Sagittal" orientationReference="Sagittal" jumpMode="1" sliceVisibility="false" widgetVisibility="false" widgetOutlineVisibility="true" useLabelOutline="false" sliceSpacingMode="0" prescribedSliceSpacing="1 1 1" ></Slice>
 <Layout
  id="vtkMRMLLayoutNodevtkMRMLLayoutNode" name="Layout" hideFromEditors="true" selectable="true" selected="false" singletonTag="vtkMRMLLayoutNode" currentViewArrangement="34" guiPanelVisibility="1" bottomPanelVisibility ="1" guiPanelLR="0" collapseSliceControllers="0"
 numberOfCompareViewRows="1" numberOfCompareViewColumns="1" numberOfLightboxRows="6" numberOfLightboxColumns="6" mainPanelSize="400" secondaryPanelSize="400" ></Layout>
 <SliceComposite
  id="vtkMRMLSliceCompositeNodeRed" name="SliceComposite" hideFromEditors="true" selectable="true" selected="false" singletonTag="Red" compositing="0" foregroundOpacity="0" labelOpacity="1" linkedControl="0" hotLinkedControl="0" fiducialVisibility="1" fiducialLabelVisibility="1" sliceIntersectionVisibility="0" layoutName="Red" annotationSpace="IJKAndRAS" annotationMode="All" doPropagateVolumeSelection="1" ></SliceComposite>
 <SliceComposite
  id="vtkMRMLSliceCompositeNodeGreen" name="SliceComposite_1" hideFromEditors="true" selectable="true" selected="false" singletonTag="Green" compositing="0" foregroundOpacity="0" labelOpacity="1" linkedControl="0" hotLinkedControl="0" fiducialVisibility="1" fiducialLabelVisibility="1" sliceIntersectionVisibility="0" layoutName="Green" annotationSpace="IJKAndRAS" annotationMode="All" doPropagateVolumeSelection="1" ></SliceComposite>
 <SliceComposite
  id="vtkMRMLSliceCompositeNodeYellow" name="SliceComposite_2" hideFromEditors="true" selectable="true" selected="false" singletonTag="Yellow" compositing="0" foregroundOpacity="0" labelOpacity="1" linkedControl="0" hotLinkedControl="0" fiducialVisibility="1" fiducialLabelVisibility="1" sliceIntersectionVisibility="0" layoutName="Yellow" annotationSpace="IJKAndRAS" annotationMode="All" doPropagateVolumeSelection="1" ></SliceComposite>
 <Camera
  id="vtkMRMLCameraNode1" name="Camera" hideFromEditors="false" selectable="true" selected="false" singletonTag="1" userTags="" position="0 500 0" focalPoint="0 0 0" viewUp="0 0 1" parallelProjection="false" parallelScale="1" viewAngle="30" appliedTransform="1 0 0 0  0 1 0 0  0 0 1 0  0 0 0 1" ></Camera>
 <TableView
  id="vtkMRMLTableViewNodeTableView1" name="TableView1" hideFromEditors="false" selectable="true" selected="false" singletonTag="TableView1" attributes="MappedInLayout:1" layoutLabel="T" layoutName="TableView1" active="false" visibility="true" backgroundColor="0 0 0" backgroundColor2="0 0 0" layoutColor="0.454902 0.513725 0.913725" rulerColor="white" AxisLabels="L;R;P;A;I;S" doPropagateTableSelection="1" ></TableView>
 <ClipModels
  id="vtkMRMLClipModelsNodevtkMRMLClipModelsNode" name="ClipModels" hideFromEditors="true" selectable="true" selected="false" singletonTag="vtkMRMLClipModelsNode" clipType="0" redSliceClipState="0" yellowSliceClipState="0" greenSliceClipState="0" ></ClipModels>
 <ScriptedModule
  id="vtkMRMLScriptedModuleNodeDataProbe" name="ScriptedModule" hideFromEditors="true" selectable="true" selected="false" singletonTag="DataProbe" ></ScriptedModule>
 <ScriptedModule
  id="vtkMRMLScriptedModuleNodeSurfaceToolbox" name="SurfaceToolbox" hideFromEditors="true" selectable="true" selected="false" singletonTag="SurfaceToolbox" attributes="ModuleName:SurfaceToolbox" references="inputModel:vtkMRMLModelNode5;outputModel:vtkMRMLModelNode5;" parameter0= "bordersOut false" parameter1= "cleaner false" parameter2= "connectivity false" parameter3= "decimation false" parameter4= "decimationBoundaryDeletion true" parameter5= "decimationReduction 0.8" parameter6= "fillHoles false" parameter7= "fillHolesSize 1000.0" parameter8= "mirror false" parameter9= "mirrorX false" parameter10= "mirrorY false" parameter11= "mirrorZ false" parameter12= "normals false" parameter13= "normalsAutoOrient false" parameter14= "normalsFeatureAngle 30.0" parameter15= "normalsFlip false" parameter16= "normalsSplitting false" parameter17= "relax false" parameter18= "relaxIterations 5.0" parameter19= "scale false" parameter20= "scaleX 0.5" parameter21= "scaleY 0.5" parameter22= "scaleZ 0.5" parameter23= "smoothing false" parameter24= "smoothingBoundarySmoothing true" parameter25= "smoothingLaplaceIterations 100.0" parameter26= "smoothingLaplaceRelaxation 0.5" parameter27= "smoothingMethod Laplace" parameter28= "smoothingTaubinIterations 30.0" parameter29= "smoothingTaubinPassBand 0.1" parameter30= "translate false" parameter31= "translateCenterToOrigin true" parameter32= "translateX 0.0" parameter33= "translateY 0.0" parameter34= "translateZ 0.0" ></ScriptedModule>
 <SubjectHierarchy
  id="vtkMRMLSubjectHierarchyNode1" name="SubjectHierarchy" hideFromEditors="false" selectable="true" selected="false" attributes="SubjectHierarchyVersion:2" >
   <SubjectHierarchyItem id="10" name="Scene" parent="0" type="" expanded="true" attributes="Level^Scene|">
     <SubjectHierarchyItem id="12" dataNode="vtkMRMLModelNode4" parent="10" type="Models" expanded="true"></SubjectHierarchyItem>
     <SubjectHierarchyItem id="15" dataNode="vtkMRMLModelNode5" parent="10" type="Models" expanded="true"></SubjectHierarchyItem></SubjectHierarchyItem></SubjectHierarchy>
 <ModelStorage
  id="vtkMRMLModelStorageNode1" name="ModelStorage" hideFromEditors="true" selectable="true" selected="false" fileName="CaseB_Implant_Reference.stl" useCompression="1" defaultWriteFileExtension="vtk" readState="0" writeState="4" coordinateSystem="LPS" ></ModelStorage>
 <ModelDisplay
  id="vtkMRMLModelDisplayNode4" name="ModelDisplay" hideFromEditors="true" selectable="true" selected="false" color="0.9 0.9 0.3" edgeColor="0 0 0" selectedColor="1 0 0" selectedAmbient="0.4" ambient="0" diffuse="1" selectedSpecular="0.5" specular="0" power="1" opacity="1" sliceIntersectionOpacity="1" pointSize="1" lineWidth="1" representation="2" lighting="true" interpolation="1" shading="true" visibility="true" visibility2D="false" visibility3D="true" edgeVisibility="false" clipping="false" sliceIntersectionThickness="1" frontfaceCulling="false" backfaceCulling="false" scalarVisibility="false" vectorVisibility="false" tensorVisibility="false" interpolateTexture="false" scalarRangeFlag="UseData" scalarRange="0 -1" activeAttributeLocation="point" viewNodeRef="" folderDisplayOverrideAllowed="true" sliceDisplayMode="intersection" thresholdEnabled="false" thresholdRange="0 -1" backfaceColorHSVOffset="-0.05 -0.1 0" ></ModelDisplay>
 <Model
  id="vtkMRMLModelNode4" name="CaseB_Implant_Reference" hideFromEditors="false" selectable="true" selected="false" references="display:vtkMRMLModelDisplayNode4;storage:vtkMRMLModelStorageNode1;" userTags="" ></Model>
 <ModelStorage
  id="vtkMRMLModelStorageNode2" name="ModelStorage_1" hideFromEditors="true" selectable="true" selected="false" fileName="CaseB_Implant_Baffle.stl" useCompression="1" defaultWriteFileExtension="vtk" readState="0" writeState="4" coordinateSystem="LPS" ></ModelStorage>
 <ModelDisplay
  id="vtkMRMLModelDisplayNode5" name="ModelDisplay_1" hideFromEditors="true" selectable="true" selected="false" color="0.9 0.9 0.3" edgeColor="0 0 0" selectedColor="1 0 0" selectedAmbient="0.4" ambient="0" diffuse="1" selectedSpecular="0.5" specular="0" power="1" opacity="1" sliceIntersectionOpacity="1" pointSize="1" lineWidth="1" representation="2" lighting="true" interpolation="1" shading="true" visibility="true" visibility2D="false" visibility3D="true" edgeVisibility="false" clipping="false" sliceIntersectionThickness="1" frontfaceCulling="false" backfaceCulling="false" scalarVisibility="false" vectorVisibility="false" tensorVisibility="false" interpolateTexture="false" scalarRangeFlag="UseData" scalarRange="0 -1" activeAttributeLocation="point" viewNodeRef="" folderDisplayOverrideAllowed="true" sliceDisplayMode="intersection" thresholdEnabled="false" thresholdRange="0 -1" backfaceColorHSVOffset="-0.05 -0.1 0" ></ModelDisplay>
 <Model
  id="vtkMRMLModelNode5" name="CaseB_Implant_Baffle" hideFromEditors="false" selectable="true" selected="false" references="display:vtkMRMLModelDisplayNode5;storage:vtkMRMLModelStorageNode2;" userTags="" ></Model>
</MRML>
