# Supplementary material for: The simplified tailor-made workflows for a 3D slicer-based craniofacial implant design
Source: Sci Rep. 2023 Feb 17;13:2850. doi: 10.1038/s41598-023-30117-w (PMC9938178; doi:10.1038/s41598-023-30117-w)
Supplement: Supplementary file 4 — Supplementary Information 4. [file 41598_2023_30117_MOESM4_ESM.zip]

Archive with 5 entries (4 files):
- CaseC_center/
- CaseC_center/CaseC_Implant_Baffle.stl
- CaseC_center/CaseC_Implant_BMG.stl
- CaseC_center/CaseC_Implant_Mirror.stl
- CaseC_center/CaseC_Implant_Reference.stl
