# Supplementary material for: The simplified tailor-made workflows for a 3D slicer-based craniofacial implant design
Source: Sci Rep. 2023 Feb 17;13:2850. doi: 10.1038/s41598-023-30117-w (PMC9938178; doi:10.1038/s41598-023-30117-w)
Supplement: Supplementary file 5 — Supplementary Information 5. [file 41598_2023_30117_MOESM5_ESM.zip]

Archive with 5 entries (4 files):
- caseD_center/
- caseD_center/CaseD_Implant_Baffle.stl
- caseD_center/CaseD_Implant_BMG.stl
- caseD_center/CaseD_Implant_Mirror.stl
- caseD_center/CaseD_Implant_Reference.stl
